# Supplementary material for: Multifaceted Structurally Coloured Materials: Diffraction and Total Internal Reflection (TIR) from Nanoscale Surface Wrinkling
Source: Molecules. 2023 Feb 10;28(4):1710. doi: 10.3390/molecules28041710 (PMC9962751; doi:10.3390/molecules28041710)
Supplement: Supplementary file 1 [file molecules-28-01710-s001.zip]

Archive with 1 entries (1 files):
- molecules-2197861-supplementary.pdf
